# Supplementary material for: Structural and Functional Validation of a Full-Thickness Self-Assembled Skin Equivalent for Disease Modeling
Source: Pharmaceutics. 2022 Jun 7;14(6):1211. doi: 10.3390/pharmaceutics14061211 (PMC9231172; doi:10.3390/pharmaceutics14061211)
Supplement: Supplementary file 1 [file pharmaceutics-14-01211-s001.zip]

Archive with 1 entries (1 files):
- pharmaceutics-1740802-supplementary.pdf
